# Supplementary material for: Status of invasive alien insects of nationwide survey in South Korea
Source: Biodivers Data J. 2024 Oct 17;12:e133668. doi: 10.3897/BDJ.12.e133668 (PMC11502945; doi:10.3897/BDJ.12.e133668)
Supplement: Supplementary material 1 — List of invasive alien insects identified in South Korea [file bdj-12-e133668-s001.xlsx]

## Sheet: Sheet1
Scientific name	Jeollanam-do	Jeollabuk-do	Chungcheongnam-do	Chungcheongbuk-do	Gyeongsangnam-do	Gyeongsanbuk-do	Gyeonggi-do	Gangwon-do
Order Odonata
Family Libellulidae
Brachydiplax chalybea flavovittata Ris, 1911	○
Order Blattodea
Family Blattidae
Periplaneta americana (Linnaeus, 1758)							○	○
Periplaneta fuliginosa (Serville, 1839)			○				○
Periplaneta japonica Karny, 1908	○			○	○	○
Family Ectobiidae
Blattella germanica (Linnaeus, 1767)			○	○	○	○	○	○
Family Rhinotermitidae
Reticulitermes speratus kyushuensis (Kolbe, 1885)	○	○	○	○	○	○	○
Order Orthoptera
Family Acrididae
Melanoplus differentialis (Thomas, 1865)					○
Order Thysanoptera
Family Thripidae
Frankliniella occidentalis Pergande, 1895	○	○	○	○	○	○	○	○
Thrips hawaiiensis Morgan, 1913			○
Thrips palmi Karny, 1925			○		○
Thrips tabaci Lindeman, 1889								○
Order Hemiptera
Family Anthocoridae
Orius laevigatus laevigatus Fieber, 1860					○	○
Orius strigicollis (Poppius, 1915)					○		○	○
Family Tingidae
Corythucha ciliata (Say, 1832)	○	○	○	○	○	○	○	○
Corythucha marmorata (Uhler, 1878)	○	○	○	○	○	○	○	○
Tingis pilosa Hummel, 1825						○
Family Coreidae
Leptoglossus occidentalis Heidemann, 1910	○	○	○	○	○	○	○	○
Family Scutelleridae
Cantao ocellatus (Thunberg, 1784)	○
Family Pentatomidae
Brachymna tenuis Stål, 1861					○
Family Cicadellidae
Eurhadina japonica Dworakowska, 1971					○
Family Ricaniidae
Ricania sublimata Jacobi, 1916	○	○	○	○	○	○	○	○
Ricania speculum (Walker, 1851)	○	○		○	○
Family Issidae
Dentatissus damnosus (Chou and Lu, 1985)					○
Family Flatidae
Metcalfa pruinosa (say, 1830)	○	○	○	○	○	○	○	○
Salurnis marginella (Guérin-Méneville, 1829)	○	○
Family Fulgoridae
Lycorma delicatula (White, 1845)	○	○	○	○	○	○	○	○
Family Delphacidae
Laodelphax striatellus (Fallén, 1826)			○		○	○	○
Nilaparvata lugens (Stål, 1854)					○	○
Sogatella furcifera (Horváth, 1899)	○		○		○	○
Family Aphididae
Acyrthosiphon chelidonii (Kaltenbach, 1843)					○	○	○	○
Eriosoma lanigerum (Hausmann, 1802)							○	○
Uroleucon erigeronense (Thomas, 1878)						○
Family Aleyrodidae
Bemisia tabaci (Gennadius, 1889)		○			○	○		○
Trialeurodes vaporariorum Westwood, 1856						○
Family Monophlebidae
Icerya purchasi Maskell, 1878					○
Family Pseudococcidae
Planococcus citri (Risso, 1813)					○	○
Pseudococcus longispinus (Targioni Tozzetti, 1867)					○			○
Family Ceroplastes
Ceroplastes rubens Maskell, 1893					○
Oreder Coleoptera
Family Cetoniidae
Protaetia orientalis submarmorea (Burmeister, 1842)					○	○		○
Family Melyridae
Clanoptilus marginellus (Olivier, 1790)								○
Family Ptinidae
Lasioderma serricorne (Fabricius, 1792)								○
Family Tenebrionidae
Tenebrio molitor Linnaeus, 1758				○
Family Cerambycidae
Paraglenea fortunei (Saunders, 1853)					○
Family Chrysomelidae
Bruchus pisorum (Linnaeus, 1758)								○
Callosobruchus chinensis Linnaeus, 1758					○		○
Ophraella communa LeSage, 1986	○	○	○	○	○	○	○	○
Family Dryophthoridae
Sitophilus oryzae (Linnaeus, 1763)								○
Family Erirhinidae
Lissorhoptrus oryzophilus Kuschel, 1951	○	○	○	○	○	○	○	○
Family Curculionidae
Brachypera zoilus (Scopoli, 1763)	○	○	○	○	○	○	○
Ceutorhynchus obstrictus (Marsham, 1802)	○	○	○	○	○	○	○	○
Hypera postica (Gyllenhal, 1813)	○	○	○	○	○	○	○	○
Hypera rumicis (Linnaeus, 1758)						○
Order Hymenoptera
Family Cynipidae
Dryocosmus kuriphilus Yasumatsu, 1951					○			○
Family Formicidae
Formica yessensis Wheeler, 1913				○			○
Monomorium pharaonis Linnaeus, 1758	○
Linepitema humile (Mayr, 1868)					○
Family Vespidae
Vespa velutina nigrithorax du Buysson, 1905	○	○	○	○	○	○	○	○
Family Apidae
Apis mellifera Linnaeus, 1758					○			○
Bombus terrestris (Linnaeus, 1758)	○	○	○	○	○	○	○	○
Order Diptera
Family Psychodidae
Psychoda alternata Say, 1824			○		○		○
Family Culicidae
Culex pipiens pallens Coquillett, 1898					○
Family Cecidomyiidae
Dasineura oxycoccana (Johnson, 1899)								○
Obolodiplosis robiniae (Haldeman, 1847)	○	○			○	○	○	○
Thecodiplosis japonensis Uchida and Inouye, 1955					○	○
Family Stratiomyidae
Hermetia illucens (Linnaeus, 1758)	○	○	○		○	○	○	○
Family Drosophilidae
Drosophila melanogaster Meigen, 1830					○	○	○
Order Lepidoptera
Family Tortricidae
Grapholita molesta (Busck, 1916)		○	○	○	○		○	○
Family Psychidae
Eumeta variegata (Snellen, 1879)		○			○	○
Family Tineidae
Tinea translucens Meyrick, 1917							○
Family Erebidae
Hyphantria cunea (Drury, 1773)	○	○	○	○	○	○	○	○
Family Pyralidae
Plodia interpunctella Hübner, 1813				○			○	○
Family Crambidae
Macrocentrus cnaphalocrocis He and Lou, 1993			○		○	○	○
Family Noctuidae
Mythimna separata Walker, 1865	○		○		○	○	○	○
Spodoptera exigua (Hübner, 1808)		○	○	○	○	○	○	○
Spodoptera frugiperda (J. E. Smith, 1797)					○		○
Family Pieridae
Eurema mandarina (de l'Orza, 1869)	○	○	○	○	○	○		○
Family Lycaenidae
Curetis acuta Moore, 1877	○				○
○: Found more than once in the region
